# Supplementary material for: Identification of Leukemia-Associated Immunophenotypes by Databaseguided Flow Cytometry Provides a Highly Sensitive and Reproducible Strategy for the Study of Measurable Residual Disease in Acute Myeloblastic Leukemia
Source: Cancers (Basel). 2022 Aug 19;14(16):4010. doi: 10.3390/cancers14164010 (PMC9406948; doi:10.3390/cancers14164010)
Supplement: Supplementary file 1 [file cancers-14-04010-s001.zip]

Archive with 1 entries (1 files):
- cancers-1854485-supplementary.pdf
